# Supplementary material for: De novo design of insulated cis-regulatory elements based on deep learning-predicted fitness landscape
Source: Nucleic Acids Res. 2025 Jul 4;53(12):gkaf611. doi: 10.1093/nar/gkaf611 (PMC12231593; doi:10.1093/nar/gkaf611)
Supplement: gkaf611_Supplemental_Files [file gkaf611_supplemental_files.zip]

Archive with 3 entries (2 files):
- Supplementary Information_clean.pdf
- suppl_data/
- suppl_data/Supplementary Information_clean.pdf
